# Supplementary material for: The Association between Acute Myocardial Infarction-Related Outcomes and the Ramadan Period: A Retrospective Population-Based Study
Source: J Clin Med. 2022 Aug 31;11(17):5145. doi: 10.3390/jcm11175145 (PMC9457160; doi:10.3390/jcm11175145)
Supplement: Supplementary file 1 [file jcm-11-05145-s001.zip]

Archive with 1 entries (1 files):
- jcm-1875293-supplementary.pdf
